# Supplementary material for: Neomodified Koyanagi technique for severe hypospadias with one‐stage sealed Y‐shaped penis foreskin vascular protection surgery
Source: Clin Case Rep. 2022 Mar 17;10(3):e05575. doi: 10.1002/ccr3.5575 (PMC8929279; doi:10.1002/ccr3.5575)
Supplement: Supplementary file 1 — Table S1 [file CCR3-10-e05575-s001.xlsx]

## Sheet: Sheet1
patient's NO.	age（years）	type	complications
1	5	Congenital urethra scrotal hypospadias
2	7	Congenital urethra scrotal hypospadias	leakage
3	6	Hypospadias perineum
4	4	Congenital urethra scrotal hypospadias
5	2	Congenital urethra scrotal hypospadias
6	3	Congenital urethra scrotal hypospadias
7	4	Congenital urethra scrotal hypospadias
8	3	Congenital urethra scrotal hypospadias	leakage
9	3	Hypospadias perineum
10	4	Hypospadias perineum
11	1	Hypospadias perineum
12	3	Hypospadias perineum
13	2	Congenital urethra scrotal hypospadias
14	5	Congenital urethra scrotal hypospadias
15	4	Congenital urethra scrotal hypospadias	leakage
16	3	Congenital urethra scrotal hypospadias
17	15	Congenital urethra scrotal hypospadias
18	4	Hypospadias perineum
19	10	Congenital urethra scrotal hypospadias
20	4	Hypospadias perineum	leakage
21	2	Congenital urethra scrotal hypospadias
22	3	Congenital urethra scrotal hypospadias	leakage
23	2	Congenital urethra scrotal hypospadias
24	2	Congenital urethra scrotal hypospadias
25	2	Hypospadias perineum
26	4	Congenital urethra scrotal hypospadias
27	2	Congenital urethra scrotal hypospadias
28	10	Hypospadias perineum
29	4	Congenital urethra scrotal hypospadias
30	7	Congenital urethra scrotal hypospadias	leakage
31	2	Congenital urethra scrotal hypospadias
32	2	Hypospadias perineum
33	3	Congenital urethra scrotal hypospadias
34	2	Hypospadias perineum
35	2	Hypospadias perineum
36	3	Congenital urethra scrotal hypospadias	leakage
37	3	Congenital urethra scrotal hypospadias
38	12	Hypospadias perineum
39	3	Congenital urethra scrotal hypospadias
40	3	Congenital urethra scrotal hypospadias
41	3	Congenital urethra scrotal hypospadias
42	3	Hypospadias perineum
43	3	Congenital urethra scrotal hypospadias
44	1	Congenital urethra scrotal hypospadias
45	6	Congenital urethra scrotal hypospadias	leakage
46	4	Congenital urethra scrotal hypospadias
47	3	Congenital urethra scrotal hypospadias
48	5	Hypospadias perineum
49	3	Congenital urethra scrotal hypospadias	leakage
50	2	Congenital urethra scrotal hypospadias
51	3	Congenital urethra scrotal hypospadias
52	2	Congenital urethra scrotal hypospadias
53	7	Hypospadias perineum
54	3	Congenital urethra scrotal hypospadias
55	3	Hypospadias perineum
56	3	Hypospadias perineum
57	1	Congenital urethra scrotal hypospadias
58	3	Hypospadias perineum
59	1	Congenital urethra scrotal hypospadias
60	2	Congenital urethra scrotal hypospadias
61	8	Congenital urethra scrotal hypospadias
62	9	Congenital urethra scrotal hypospadias
63	3	Congenital urethra scrotal hypospadias
64	2	Congenital urethra scrotal hypospadias
65	4	Hypospadias perineum
66	4	Congenital urethra scrotal hypospadias	leakage
67	4	Congenital urethra scrotal hypospadias
68	1	Congenital urethra scrotal hypospadias
69	7	Congenital urethra scrotal hypospadias
70	4	Hypospadias perineum
71	3	Congenital urethra scrotal hypospadias
72	3	Congenital urethra scrotal hypospadias
73	1	Hypospadias perineum	leakage
74	2	Hypospadias perineum
75	10	Congenital urethra scrotal hypospadias
76	2	Hypospadias perineum	leakage
77	5	Congenital urethra scrotal hypospadias
78	3	Congenital urethra scrotal hypospadias
79	2	Hypospadias perineum
80	9	Congenital urethra scrotal hypospadias
81	4	Congenital urethra scrotal hypospadias
82	6	Hypospadias perineum
83	3	Congenital urethra scrotal hypospadias
84	2	Hypospadias perineum
85	3	Congenital urethra scrotal hypospadias
86	2	Congenital urethra scrotal hypospadias
87	3	Congenital urethra scrotal hypospadias
88	4	Congenital urethra scrotal hypospadias
89	6	Congenital urethra scrotal hypospadias
